# Supplementary material for: Identification and expression analysis of the Xyloglucan transglycosylase/hydrolase (XTH) gene family under abiotic stress in oilseed (Brassica napus L.)
Source: BMC Plant Biol. 2024 May 15;24:400. doi: 10.1186/s12870-024-05121-5 (PMC11095021; doi:10.1186/s12870-024-05121-5)
Supplement: Supplementary file 1 — Supplementary Material 1: Table S1: Physicochemical properties and subcellular localization prediction of BnXTH proteins. [file 12870_2024_5121_MOESM1_ESM.xlsx]

## Sheet: Sheet1
Table S1. Physicochemical properties and subcellular localization prediction of BnXTH proteins.
Gene Name	Gene ID	AAs	MW (kDa)	PI	SL	Chr	Start Pos	End Pos	Number of Exons
BnXTH1	BnaA01G0070500ZS	282	32.01	8.45	Cytoplasm	ChrA01	3877984	3879027	3
BnXTH2	BnaA01G0070600ZS	282	32.09	9.09	Cytoplasm	ChrA01	3880351	3881479	3
BnXTH3	BnaA01G0070700ZS	301	33.89	8.88	Cell wall	ChrA01	3887767	3888817	3
BnXTH4	BnaA01G0082000ZS	282	33.07	9.96	Cell wall	ChrA01	4598199	4599710	4
BnXTH5	BnaA01G0099800ZS	351	40.5	8.72	Nucleus	ChrA01	5732216	5734336	4
BnXTH6	BnaA01G0153200ZS	287	32.11	5.11	Cell wall	ChrA01	9036318	9037802	3
BnXTH7	BnaA01G0223200ZS	278	32.64	8.97	Nucleus	ChrA01	14408604	14415840	5
BnXTH8	BnaA02G0318400ZS	335	38.68	8.25	Cytoplasm	ChrA02	28824557	28826294	4
BnXTH9	BnaA03G0176300ZS	299	34.25	9.76	Cytoplasm	ChrA03	9016495	9018149	4
BnXTH10	BnaA03G0267200ZS	290	33.08	5.02	Cell wall	ChrA03	14171097	14172409	4
BnXTH11	BnaA03G0326200ZS	290	32.79	8.76	Cytoplasm	ChrA03	17182012	17189149	4
BnXTH12	BnaA03G0326400ZS	288	32.68	9.31	Cell wall	ChrA03	17198430	17199916	4
BnXTH13	BnaA03G0389200ZS	295	34.06	9	Cytoplasm	ChrA03	20924067	20925829	4
BnXTH14	BnaA03G0452100ZS	347	40.2	9.4	Cytoplasm	ChrA03	24554316	24561349	4
BnXTH15	BnaA03G0517000ZS	279	31.54	9.03	Cell wall	ChrA03	29013472	29014579	3
BnXTH16	BnaA03G0517100ZS	282	32.21	9.09	Cytoplasm	ChrA03	29020530	29021834	3
BnXTH17	BnaA03G0517200ZS	284	32.36	8.8	Cytoplasm	ChrA03	29023267	29024439	3
BnXTH18	BnaA03G0566000ZS	293	33.52	7.49	Cytoplasm	ChrA03	32499306	32503211	4
BnXTH19	BnaA04G0236500ZS	299	34.15	9.84	Cytoplasm	ChrA04	22181537	22183198	4
BnXTH20	BnaA05G0083700ZS	299	34.3	9.9	Cytoplasm	ChrA05	4741308	4743044	4
BnXTH21	BnaA05G0326800ZS	343	39.67	7.02	Cytoplasm	ChrA05	32995963	32998738	4
BnXTH22	BnaA06G0074600ZS	299	35.03	5.39	Cytoplasm	ChrA06	4357206	4358438	4
BnXTH23	BnaA06G0187200ZS	292	33.11	7.53	Cytoplasm	ChrA06	12331069	12332965	4
BnXTH24	BnaA06G0265500ZS	301	35.13	8.74	Cytoplasm	ChrA06	36632733	36635796	5
BnXTH25	BnaA06G0306600ZS	285	32.75	6.5	Cytoplasm	ChrA06	39784720	39785978	4
BnXTH26	BnaA06G0405900ZS	333	38.11	8.02	Cytoplasm	ChrA06	46119385	46121286	4
BnXTH27	BnaA07G0016600ZS	314	35.48	8.75	Cell wall	ChrA07	1365292	1366550	3
BnXTH28	BnaA07G0063700ZS	473	55.1	8.73	Cytoplasm	ChrA07	11378972	11383022	8
BnXTH29	BnaA07G0075000ZS	291	33.21	9.48	Cytoplasm	ChrA07	12452127	12453174	3
BnXTH30	BnaA08G0075700ZS	345	40.16	7.45	Cytoplasm	ChrA08	13838162	13840485	4
BnXTH31	BnaA08G0082500ZS	289	33.03	9.71	Cytoplasm	ChrA08	14547762	14548807	3
BnXTH32	BnaA08G0155400ZS	280	31.93	9.58	Cytoplasm	ChrA08	19996701	19997736	3
BnXTH33	BnaA08G0155500ZS	264	30.31	9.11	Cytoplasm	ChrA08	20004408	20005566	3
BnXTH34	BnaA08G0155600ZS	271	30.61	9.08	Nucleus	ChrA08	20016816	20019124	4
BnXTH35	BnaA08G0288100ZS	317	35.34	9.03	Cytoplasm	ChrA08	26867223	26869243	4
BnXTH36	BnaA09G0031300ZS	290	33	5.03	Cell wall	ChrA09	2019433	2020541	4
BnXTH37	BnaA09G0631400ZS	328	37.67	8.3	Cytoplasm	ChrA09	61203728	61205388	4
BnXTH38	BnaA10G0133600ZS	309	35.03	6.52	Cell wall	ChrA10	17721575	17722504	1
BnXTH39	BnaA10G0133700ZS	283	32.06	6.27	Cell wall	ChrA10	17728748	17729680	2
BnXTH40	BnaC01G0083600ZS	282	31.93	8.45	Cytoplasm	ChrC01	5037468	5038514	3
BnXTH41	BnaC01G0083700ZS	290	33.13	9.07	Cytoplasm	ChrC01	5057909	5059037	3
BnXTH42	BnaC01G0083800ZS	282	31.88	8.81	Cell wall	ChrC01	5073444	5074711	3
BnXTH43	BnaC01G0099300ZS	292	33.16	9.96	Cell wall	ChrC01	6483714	6485206	4
BnXTH44	BnaC01G0122000ZS	352	40.67	8.92	Nucleus	ChrC01	8277839	8279988	4
BnXTH45	BnaC02G0144400ZS	283	32.13	5.88	Cell wall	ChrC02	10315625	10316556	2
BnXTH46	BnaC02G0144500ZS	285	32.4	8.3	Cytoplasm	ChrC02	10317192	10318481	3
BnXTH47	BnaC02G0430200ZS	333	38.37	7.94	Nucleus	ChrC02	52851147	52852895	4
BnXTH48	BnaC03G0205900ZS	299	34.27	9.82	Cytoplasm	ChrC03	11913395	11915052	4
BnXTH49	BnaC03G0320000ZS	290	33.07	5.02	Cell wall	ChrC03	21559286	21560430	4
BnXTH50	BnaC03G0392100ZS	291	32.92	8.76	Cytoplasm	ChrC03	26596827	26598901	4
BnXTH51	BnaC03G0392200ZS	286	32.37	7.86	Cytoplasm	ChrC03	26603537	26605019	4
BnXTH52	BnaC03G0481900ZS	295	34.12	9	Cytoplasm	ChrC03	34847175	34848938	4
BnXTH53	BnaC03G0517900ZS	285	32.73	7.52	Cytoplasm	ChrC03	38375606	38376985	4
BnXTH54	BnaC03G0602400ZS	292	33.15	7.53	Cytoplasm	ChrC03	56590028	56592020	4
BnXTH55	BnaC03G0773500ZS	280	31.84	9.36	Cytoplasm	ChrC03	74870258	74871295	3
BnXTH56	BnaC03G0773700ZS	282	31.82	8.88	Cell wall	ChrC03	74881602	74883041	3
BnXTH57	BnaC04G0096900ZS	299	34.27	9.9	Cytoplasm	ChrC04	8715854	8717569	4
BnXTH58	BnaC05G0092200ZS	299	34.92	5.39	Cell wall	ChrC05	5255987	5257234	4
BnXTH59	BnaC05G0344400ZS	343	39.65	7.45	Cytoplasm	ChrC05	38066422	38069196	4
BnXTH60	BnaC07G0035800ZS	340	38.61	9.12	Cytoplasm	ChrC07	6044122	6045398	3
BnXTH61	BnaC07G0096600ZS	470	54.7	8.72	Cytoplasm	ChrC07	20375069	20390019	8
BnXTH62	BnaC07G0116500ZS	291	33.18	9.35	Cytoplasm	ChrC07	23205400	23206447	3
BnXTH63	BnaC07G0273700ZS	333	38.27	8.01	Cytoplasm	ChrC07	41835958	41837857	4
BnXTH64	BnaC07G0427400ZS	348	40.28	9.14	Cytoplasm	ChrC07	53357401	53359536	4
BnXTH65	BnaC07G0495500ZS	282	31.97	4.77	Cytoplasm	ChrC07	57808668	57809831	3
BnXTH66	BnaC07G0495600ZS	279	31.6	8.8	Cell wall	ChrC07	57812438	57813759	3
BnXTH67	BnaC07G0495700ZS	282	32.29	9.25	Cytoplasm	ChrC07	57823279	57824425	3
BnXTH68	BnaC07G0495800ZS	284	32.41	8.79	Cytoplasm	ChrC07	57826801	57827983	3
BnXTH69	BnaC07G0540700ZS	292	33.4	8.1	Cytoplasm	ChrC07	60328458	60329899	4
BnXTH70	BnaC08G0107300ZS	342	39.7	7.87	Cytoplasm	ChrC08	19886473	19888815	4
BnXTH71	BnaC08G0116500ZS	289	33	9.61	Cytoplasm	ChrC08	21355187	21356233	3
BnXTH72	BnaC08G0203000ZS	317	35.54	8.77	Cytoplasm	ChrC08	30880972	30883014	4
BnXTH73	BnaC08G0489100ZS	328	37.53	8.02	Cytoplasm	ChrC08	50909849	50911505	4
BnXTH74	BnaC09G0019300ZS	290	33.03	5.03	Cell wall	ChrC09	1334856	1335974	4
BnXTH75	BnaC09G0408400ZS	212	24.42	5.19	Cell wall	ChrC09	51879646	51880471	3
BnXTH76	BnaC09G0408600ZS	284	32.6	9.39	Cytoplasm	ChrC09	51896308	51897771	3
BnXTH77	BnaC09G0408800ZS	309	35	6.36	Cell wall	ChrC09	51921695	51922624	1
BnXTH78	BnaC09G0408900ZS	309	35.02	6.36	Cell wall	ChrC09	51927046	51927975	1
BnXTH79	BnaC09G0522400ZS	293	34.02	9.18	Cytoplasm	ChrC09	62211398	62212644	4
BnXTH80	Bnascaffold0027G0005100ZS	283	31.94	8.94	Cytoplasm	scaffold0027	530348	531795	3
