# Supplementary material for: Identification and expression analysis of the Xyloglucan transglycosylase/hydrolase (XTH) gene family under abiotic stress in oilseed (Brassica napus L.)
Source: BMC Plant Biol. 2024 May 15;24:400. doi: 10.1186/s12870-024-05121-5 (PMC11095021; doi:10.1186/s12870-024-05121-5)
Supplement: Supplementary file 2 — Supplementary Material 2: Table S2: Table S2. XTH IDs of B. rapa and B. oleracea. [file 12870_2024_5121_MOESM2_ESM.xlsx]

## Sheet: Sheet1
Table S2. XTH IDs of B. rapa and B. oleracea.
BolC1t00863H
BolC1t00866H
BolC1t00868H
BolC1t01023H
BolC1t01278H
BolC1t02060H
BolC1t02061H
BolC2t07540H
BolC2t07541H
BolC2t07542H
BolC2t07543H
BolC2t11078H
BolC3t13224H
BolC3t13935H
BolC3t16005H
BolC3t16809H
BolC3t16810H
BolC3t17838H
BolC3t18258H
BolC3t19219H
BolC3t21186H
BolC3t21187H
BolC3t21188H
BolC4t22762H
BolC4t28043H
BolC5t29713H
BolC5t32662H
BolC7t40787H
BolC7t41325H
BolC7t41844H
BolC7t43786H
BolC7t45521H
BolC7t45940H
BolC7t46234H
BolC7t46238H
BolC7t46239H
BolC7t46681H
BolC8t48000H
BolC8t48102H
BolC8t49014H
BolC8t52101H
BolC9t53226H
BolC9t57791H
BolC9t57796H
BolC9t57797H
BolC9t59159H
BolSC66t61254H
BraA01g007420.3C
BraA01g007430.3C
BraA01g007440.3C
BraA01g008640.3C
BraA01g010460.3C
BraA01g016530.3C
BraA01g016540.3C
BraA01g024200.3C
BraA02g012190.3C
BraA02g012200.3C
BraA02g012210.3C
BraA02g012230.3C
BraA02g035180.3C
BraA03g005950.3C
BraA03g012370.3C
BraA03g019170.3C
BraA03g028660.3C
BraA03g035110.3C
BraA03g035120.3C
BraA03g042150.3C
BraA03g048630.3C
BraA03g052760.3C
BraA03g055650.3C
BraA03g055660.3C
BraA03g055670.3C
BraA03g061080.3C
BraA04g026160.3C
BraA05g008490.3C
BraA05g023600.3C
BraA06g008170.3C
BraA06g021220.3C
BraA06g024600.3C
BraA06g029240.3C
BraA06g040060.3C
BraA07g001960.3C
BraA07g006030.3C
BraA07g008060.3C
BraA07g009370.3C
BraA08g008900.3C
BraA08g009760.3C
BraA08g018120.3C
BraA08g018130.3C
BraA08g018140.3C
BraA08g032010.3C
BraA09g001170.3C
BraA09g059190.3C
BraA10g015620.3C
BraA10g015630.3C
BraA10g015650.3C
BraA10g015660.3C
BraA10g025030.3C
BraA10g025140.3C
