# Supplementary material for: Identification and expression analysis of the Xyloglucan transglycosylase/hydrolase (XTH) gene family under abiotic stress in oilseed (Brassica napus L.)
Source: BMC Plant Biol. 2024 May 15;24:400. doi: 10.1186/s12870-024-05121-5 (PMC11095021; doi:10.1186/s12870-024-05121-5)
Supplement: Supplementary file 3 — Supplementary Material 3: Table S3: Collinearity of XTH genes in B. napus, B. rapa, and B. oleracea. [file 12870_2024_5121_MOESM3_ESM.xlsx]

## Sheet: Table S2
Table S3. Collinearity of XTH genes in B. napus, B. rapa, and B. oleracea.
BraA01g007420.3C	BnXTH1
BraA01g007440.3C	BnXTH3
BraA01g008640.3C	BnXTH4
BraA01g010460.3C	BnXTH5
BraA01g016530.3C	BnXTH6
BraA01g024200.3C	BnXTH7
BraA06g024600.3C	BnXTH7
BraA01g010460.3C	BnXTH14
BraA03g048630.3C	BnXTH14
BraA01g007420.3C	BnXTH17
BraA03g055670.3C	BnXTH17
BraA01g007440.3C	BnXTH15
BraA03g055650.3C	BnXTH15
BraA01g024200.3C	BnXTH24
BraA06g024600.3C	BnXTH24
BraA01g007420.3C	BnXTH32
BraA08g018120.3C	BnXTH32
BraA01g007420.3C	BnXTH40
BraA01g007440.3C	BnXTH42
BraA01g008640.3C	BnXTH43
BraA01g010460.3C	BnXTH44
BraA01g007420.3C	BnXTH55
BraA08g018120.3C	BnXTH55
BraA01g007420.3C	BnXTH68
BraA03g055670.3C	BnXTH68
BraA01g007440.3C	BnXTH66
BraA02g035180.3C	BnXTH8
BraA02g035180.3C	BnXTH26
BraA06g040060.3C	BnXTH26
BraA02g012200.3C	BnXTH45
BraA10g015660.3C	BnXTH45
BraA02g012210.3C	BnXTH46
BraA02g035180.3C	BnXTH47
BraA06g040060.3C	BnXTH47
BraA02g012210.3C	BnXTH76
BraA10g015630.3C	BnXTH76
BraA02g012230.3C	BnXTH75
BraA03g012370.3C	BnXTH75
BraA10g015620.3C	BnXTH75
BraA03g019170.3C	BnXTH9
BraA05g008490.3C	BnXTH9
BraA03g028660.3C	BnXTH10
BraA03g035110.3C	BnXTH11
BraA03g035120.3C	BnXTH12
BraA03g042150.3C	BnXTH13
BraA03g055660.3C	BnXTH16
BraA03g061080.3C	BnXTH18
BraA03g019170.3C	BnXTH48
BraA05g008490.3C	BnXTH48
BraA03g028660.3C	BnXTH49
BraA03g035110.3C	BnXTH50
BraA03g042150.3C	BnXTH52
BraA03g048630.3C	BnXTH64
BraA03g055650.3C	BnXTH65
BraA03g055660.3C	BnXTH67
BraA08g018130.3C	BnXTH67
BraA03g061080.3C	BnXTH69
BraA03g005950.3C	BnXTH79
BraA10g025030.3C	BnXTH79
BraA04g026160.3C	BnXTH19
BraA05g008490.3C	BnXTH19
BraA04g026160.3C	BnXTH20
BraA05g008490.3C	BnXTH20
BraA05g023600.3C	BnXTH21
BraA05g008490.3C	BnXTH57
BraA05g023600.3C	BnXTH59
BraA06g029240.3C	BnXTH25
BraA06g008170.3C	BnXTH22
BraA06g021220.3C	BnXTH23
BraA06g029240.3C	BnXTH53
BraA06g021220.3C	BnXTH54
BraA06g008170.3C	BnXTH58
BraA06g040060.3C	BnXTH63
BraA07g008060.3C	BnXTH28
BraA07g009370.3C	BnXTH29
BraA07g001960.3C	BnXTH27
BraA07g009370.3C	BnXTH62
BraA07g001960.3C	BnXTH60
BraA07g008060.3C	BnXTH61
BraA08g018130.3C	BnXTH33
BraA08g018140.3C	BnXTH34
BraA08g032010.3C	BnXTH35
BraA08g008900.3C	BnXTH30
BraA08g009760.3C	BnXTH31
BraA08g018140.3C	BnXTH56
BraA08g008900.3C	BnXTH70
BraA08g009760.3C	BnXTH71
BraA08g032010.3C	BnXTH72
BraA09g059190.3C	BnXTH37
BraA09g001170.3C	BnXTH36
BraA09g059190.3C	BnXTH73
BraA10g015650.3C	BnXTH39
BolC1t00863H	BnXTH1
BolC1t00868H	BnXTH3
BolC3t21188H	BnXTH3
BolC1t01023H	BnXTH4
BolC1t01278H	BnXTH5
BolC1t02060H	BnXTH6
BolC1t03105H	BnXTH7
BolC1t01278H	BnXTH14
BolC7t45521H	BnXTH14
BolC7t46239H	BnXTH17
BolC7t46235H	BnXTH15
BolC3t21186H	BnXTH32
BolC1t00863H	BnXTH40
BolC1t00868H	BnXTH42
BolC7t46234H	BnXTH42
BolC1t01023H	BnXTH43
BolC1t01278H	BnXTH44
BolC3t21186H	BnXTH55
BolC7t46239H	BnXTH68
BolC2t11078H	BnXTH8
BolC2t11078H	BnXTH26
BolC7t43786H	BnXTH26
BolC2t07541H	BnXTH45
BolC9t57796H	BnXTH45
BolC2t07542H	BnXTH46
BolC9t57791H	BnXTH46
BolC2t11078H	BnXTH47
BolC7t43786H	BnXTH47
BolC2t07542H	BnXTH76
BolC9t57791H	BnXTH76
BolC3t13935H	BnXTH75
BolC3t16005H	BnXTH10
BolC3t16809H	BnXTH11
BolC3t17838H	BnXTH13
BolC3t21187H	BnXTH16
BolC7t46238H	BnXTH16
BolC7t46681H	BnXTH18
BolC3t16005H	BnXTH49
BolC3t16809H	BnXTH50
BolC3t17838H	BnXTH52
BolC1t01278H	BnXTH64
BolC7t45521H	BnXTH64
BolC1t00868H	BnXTH65
BolC7t46234H	BnXTH65
BolC3t21187H	BnXTH67
BolC7t46238H	BnXTH67
BolC7t46681H	BnXTH69
BolC3t13224H	BnXTH79
BolC9t59159H	BnXTH79
BolC4t28043H	BnXTH19
BolC4t22762H	BnXTH20
BolC4t28043H	BnXTH20
BolC5t32662H	BnXTH21
BolC4t22762H	BnXTH57
BolC5t32662H	BnXTH59
BolC3t18258H	BnXTH25
BolC5t29713H	BnXTH22
BolC3t19219H	BnXTH23
BolC3t18258H	BnXTH53
BolC3t19219H	BnXTH54
BolC5t29713H	BnXTH58
BolC7t43786H	BnXTH63
BolC3t17720H	BnXTH28
BolC7t41578H	BnXTH28
BolC7t41844H	BnXTH29
BolC7t40787H	BnXTH27
BolC7t41844H	BnXTH62
BolC7t40787H	BnXTH60
BolC3t17720H	BnXTH61
BolC7t41578H	BnXTH61
BolC3t21187H	BnXTH33
BolC7t46238H	BnXTH33
BolC3t21188H	BnXTH34
BolC8t49014H	BnXTH35
BolC8t48000H	BnXTH30
BolC8t48102H	BnXTH31
BolC3t21188H	BnXTH56
BolC8t48000H	BnXTH70
BolC8t48102H	BnXTH71
BolC8t49014H	BnXTH72
BolC8t52101H	BnXTH37
BolC3t16005H	BnXTH36
BolC8t52101H	BnXTH73
BolC9t57796H	BnXTH39
BolC1t00866H	BnXTH2
BolC1t00866H	BnXTH41
BolC9t57796H	BnXTH77
BolC9t53226H	BnXTH74
