# Supplementary material for: Identification and expression analysis of the Xyloglucan transglycosylase/hydrolase (XTH) gene family under abiotic stress in oilseed (Brassica napus L.)
Source: BMC Plant Biol. 2024 May 15;24:400. doi: 10.1186/s12870-024-05121-5 (PMC11095021; doi:10.1186/s12870-024-05121-5)
Supplement: Supplementary file 4 — Supplementary Material 4: Table S5: Collinearity of XTH genes in B. napus. [file 12870_2024_5121_MOESM4_ESM.xlsx]

## Sheet: kaks
Table S5. KaKs value of B. napus.
Seq_1	Seq_2	Ka	Ks	Ka_Ks
BnXTH5	BnXTH14	0.0495995	0.347619	0.142683
BnXTH2	BnXTH16	0.0436135	0.335659	0.129934
BnXTH3	BnXTH15	0.0593179	0.319698	0.185543
BnXTH7	BnXTH24	0.142355	0.352798	0.403502
BnXTH2	BnXTH33	0.050144	0.507711	0.0987647
BnXTH6	BnXTH39	0.0948759	1.08624	0.0873431
BnXTH1	BnXTH40	0.00609605	0.0670213	0.0909568
BnXTH3	BnXTH42	0.0146685	0.103131	0.142232
BnXTH4	BnXTH43	0.0104609	0.0781278	0.133895
BnXTH5	BnXTH44	0.00618815	0.0558197	0.11086
BnXTH3	BnXTH56	0.0499549	0.35827	0.139434
BnXTH5	BnXTH64	0.0530444	0.322313	0.164574
BnXTH1	BnXTH68	0.0494426	0.421379	0.117335
BnXTH2	BnXTH67	0.0411651	0.340948	0.120737
BnXTH3	BnXTH66	0.0529499	0.318343	0.166329
BnXTH8	BnXTH26	0.0534033	0.374361	0.142652
BnXTH8	BnXTH47	0.0247901	0.0560799	0.44205
BnXTH8	BnXTH63	0.0611886	0.357341	0.171233
BnXTH8	BnXTH73	0.13476	1.02026	0.132084
BnXTH9	BnXTH19	0.0359844	0.30776	0.116924
BnXTH9	BnXTH20	0.0268118	0.337152	0.0795246
BnXTH15	BnXTH34	0.0541311	0.414758	0.130513
BnXTH16	BnXTH32	0.0885889	0.531603	0.166645
BnXTH10	BnXTH36	0.0147806	0.282817	0.0522621
BnXTH14	BnXTH44	0.0455721	0.334041	0.136427
BnXTH15	BnXTH42	0.048761	0.316032	0.154292
BnXTH16	BnXTH41	0.0509226	0.364778	0.139599
BnXTH17	BnXTH40	0.0527015	0.40268	0.130877
BnXTH9	BnXTH48	0.00883012	0.0189733	0.465396
BnXTH10	BnXTH49	0.00586944	0.109917	0.0533987
BnXTH11	BnXTH50	0.0159474	0.0387866	0.411159
BnXTH13	BnXTH52	0.00589105	0.0456222	0.129127
BnXTH15	BnXTH56	0.0491915	0.367374	0.1339
BnXTH16	BnXTH55	0.0868184	0.511569	0.16971
BnXTH9	BnXTH57	0.0290973	0.362926	0.0801742
BnXTH14	BnXTH64	0.00817961	0.133031	0.0614863
BnXTH15	BnXTH65	0.0748309	0.275944	0.271181
BnXTH16	BnXTH67	0.0138501	0.144538	0.0958233
BnXTH18	BnXTH69	0.00595684	0.0251913	0.236464
BnXTH19	BnXTH20	0.0306089	0.270607	0.113112
BnXTH19	BnXTH48	0.0359575	0.287732	0.124968
BnXTH19	BnXTH57	0.0329066	0.294219	0.111844
BnXTH21	BnXTH30	0.0280285	0.537359	0.0521597
BnXTH20	BnXTH48	0.0267919	0.309249	0.0866352
BnXTH20	BnXTH57	0.00513701	0.0610092	0.0842005
BnXTH21	BnXTH59	0.00253781	0.0838183	0.0302775
BnXTH21	BnXTH70	0.0306865	0.537633	0.057077
BnXTH26	BnXTH47	0.04985	0.358023	0.139237
BnXTH25	BnXTH53	0.00762202	0.0584366	0.130432
BnXTH23	BnXTH54	0.00449103	0.0297069	0.151178
BnXTH22	BnXTH58	0.00998944	0.0319906	0.312262
BnXTH26	BnXTH63	0.00784663	0.0401284	0.195538
BnXTH29	BnXTH62	0.00448655	0.0725955	0.0618021
BnXTH27	BnXTH60	0.0259392	0.129713	0.199973
BnXTH28	BnXTH61	0.00184516	0.0509615	0.036207
BnXTH34	BnXTH42	0.0549435	0.439196	0.1251
BnXTH32	BnXTH55	0.00460477	0.044171	0.104249
BnXTH34	BnXTH56	0.0214224	0.0551929	0.388136
BnXTH30	BnXTH59	0.0280437	0.598387	0.0468655
BnXTH32	BnXTH68	0.0622035	0.429146	0.144947
BnXTH33	BnXTH67	0.0308598	0.432014	0.0714323
BnXTH34	BnXTH66	0.0472717	0.414758	0.113974
BnXTH30	BnXTH70	0.00768335	0.0426706	0.180062
BnXTH31	BnXTH71	0.00149738	0.0204268	0.0733047
BnXTH35	BnXTH72	0.0137824	0.0820423	0.167991
BnXTH37	BnXTH47	0.132751	1.03698	0.128017
BnXTH36	BnXTH49	0.0103031	0.209624	0.0491506
BnXTH37	BnXTH73	0.00661526	0.0364536	0.18147
BnXTH38	BnXTH77	0.0098224	0.107509	0.0913635
BnXTH42	BnXTH56	0.03777	0.39069	0.0966752
BnXTH44	BnXTH64	0.0490112	0.335049	0.146281
BnXTH40	BnXTH68	0.0510936	0.420377	0.121542
BnXTH41	BnXTH67	0.048444	0.379083	0.127793
BnXTH42	BnXTH65	0.0919765	0.3809	0.241471
BnXTH47	BnXTH63	0.0575254	0.341461	0.168468
BnXTH47	BnXTH73	0.128877	1.04247	0.123628
BnXTH45	BnXTH76	0.238743	1.39991	0.170542
BnXTH46	BnXTH75	0.30621	2.09642	0.146063
BnXTH48	BnXTH57	0.0290756	0.334148	0.0870141
BnXTH55	BnXTH68	0.0605103	0.439767	0.137596
BnXTH56	BnXTH65	0.0995398	0.370915	0.268363
BnXTH59	BnXTH70	0.0307032	0.580329	0.0529065
BnXTH63	BnXTH73	0.130488	1.04463	0.124913
