# Supplementary material for: Identification and expression analysis of the Xyloglucan transglycosylase/hydrolase (XTH) gene family under abiotic stress in oilseed (Brassica napus L.)
Source: BMC Plant Biol. 2024 May 15;24:400. doi: 10.1186/s12870-024-05121-5 (PMC11095021; doi:10.1186/s12870-024-05121-5)
Supplement: Supplementary file 5 — Supplementary Material 5: Table S4: Collinearity of XTH genes in B. napus. [file 12870_2024_5121_MOESM5_ESM.xlsx]

## Sheet: Table S3
Table S4. Collinearity of XTH genes in B. napus.
BnXTH5	BnXTH14
BnXTH2	BnXTH16
BnXTH3	BnXTH15
BnXTH7	BnXTH24
BnXTH2	BnXTH33
BnXTH6	BnXTH39
BnXTH1	BnXTH40
BnXTH3	BnXTH42
BnXTH4	BnXTH43
BnXTH5	BnXTH44
BnXTH3	BnXTH56
BnXTH5	BnXTH64
BnXTH1	BnXTH68
BnXTH2	BnXTH67
BnXTH3	BnXTH66
BnXTH8	BnXTH26
BnXTH8	BnXTH47
BnXTH8	BnXTH63
BnXTH8	BnXTH73
BnXTH9	BnXTH19
BnXTH9	BnXTH20
BnXTH15	BnXTH34
BnXTH16	BnXTH32
BnXTH10	BnXTH36
BnXTH14	BnXTH44
BnXTH15	BnXTH42
BnXTH16	BnXTH41
BnXTH17	BnXTH40
BnXTH9	BnXTH48
BnXTH10	BnXTH49
BnXTH11	BnXTH50
BnXTH13	BnXTH52
BnXTH15	BnXTH56
BnXTH16	BnXTH55
BnXTH9	BnXTH57
BnXTH14	BnXTH64
BnXTH15	BnXTH65
BnXTH16	BnXTH67
BnXTH18	BnXTH69
BnXTH19	BnXTH20
BnXTH19	BnXTH48
BnXTH19	BnXTH57
BnXTH21	BnXTH30
BnXTH20	BnXTH48
BnXTH20	BnXTH57
BnXTH21	BnXTH59
BnXTH21	BnXTH70
BnXTH26	BnXTH47
BnXTH25	BnXTH53
BnXTH23	BnXTH54
BnXTH22	BnXTH58
BnXTH26	BnXTH63
BnXTH29	BnXTH62
BnXTH27	BnXTH60
BnXTH28	BnXTH61
BnXTH34	BnXTH42
BnXTH32	BnXTH55
BnXTH34	BnXTH56
BnXTH30	BnXTH59
BnXTH32	BnXTH68
BnXTH33	BnXTH67
BnXTH34	BnXTH66
BnXTH30	BnXTH70
BnXTH31	BnXTH71
BnXTH35	BnXTH72
BnXTH37	BnXTH47
BnXTH36	BnXTH49
BnXTH37	BnXTH73
BnXTH38	BnXTH77
BnXTH42	BnXTH56
BnXTH44	BnXTH64
BnXTH40	BnXTH68
BnXTH41	BnXTH67
BnXTH42	BnXTH65
BnXTH47	BnXTH63
BnXTH47	BnXTH73
BnXTH45	BnXTH76
BnXTH46	BnXTH75
BnXTH48	BnXTH57
BnXTH55	BnXTH68
BnXTH56	BnXTH65
BnXTH59	BnXTH70
BnXTH63	BnXTH73
